# Supplementary material for: Synergistic Effect of TiO2-Nanoparticles and Plant Growth-Promoting Microorganisms on the Physiological Parameters and Antioxidant Responses of Capsicum annum Cultivars
Source: Antioxidants (Basel). 2025 Jun 10;14(6):707. doi: 10.3390/antiox14060707 (PMC12189501; doi:10.3390/antiox14060707)
Supplement: Supplementary file 1 [file antioxidants-14-00707-s001.zip]

Archive with 1 entries (1 files):
- antioxidants-3642509-supplementary.pdf
